# Supplementary material for: Genomic analysis of NE Atlantic sardine (Sardina pilchardus) reveals reduced variation in a recently established North Sea population and directs reconsideration of management units
Source: Ecol Evol. 2024 Aug 1;14(8):e70101. doi: 10.1002/ece3.70101 (PMC11294039; doi:10.1002/ece3.70101)
Supplement: Supplementary file 2 — Data S1. [file ECE3-14-e70101-s002.txt]

>Hap_1
GCCTCTGTCTAGCGGCCCAGATTCTGACAGGGTTGTTCTTAGCCATGCACTACACCTCTG
ACATCGCAACCGCCTTCTCTTCTGTTGCCCACATTTGTCGTGACGTAAACTACGGATGAC
TGATTCGAAGTATGCACGCAAATGGAGCATCTTTTTTCTTTATTTGTATTTACGCCCACA
TTGGGCGAGGGCTCTATTATGGCTCCTATCTCTACAAGGAAACATGAAACATTGGAGTTG
TCCTCCTTCTTTTGGTCATGATAACTGCCTTTGTTGGTTATGTTTTACCATGAGGCCAAA
TGTCCTTCTGGGGGGCCACGGTCATCACTAA
>Hap_2
GCCTCTGTCTAGCGGCCCAGATTCTGACAGGGTTGTTCTTAGCCATGCACTACACCTCTG
ACATCGCAACCGCCTTCTCTTCTGTTGCCCACATTTGTCGTGACGTAAACTACGGATGAT
TGATTCGAAGTATGCACGCAAATGGAGCATCTTTTTTCTTTATTTGTATTTACGCCCACA
TTGGGCGAGGGCTCTATTATGGCTCCTATCTCTACAAGGAAACATGAAACATTGGAGTTG
TCCTCCTTCTTTTGGTCATGATAACTGCCTTTGTTGGTTATGTCTTACCATGAGGCCAAA
TGTCCTTCTGGGGGGCCACGGTCATCACTAA
>Hap_3
GCCTCTGTCTAGCGGCCCAGATTCTGACAGGGTTGTTCTTAGCCATGCACTACACCTCTG
ACATCGCAACCGCCTTCTCTTCTGTTGCCCACATTTGTCGTGACGTGAACTACGGATGAC
TGATTCGAAGTATGCACGCAAATGGAGCATCTTTTTTCTTTATTTGTATTTACGCCCACA
TTGGGCGAGGGCTCTATTATGGCTCCTATCTCTACAAGGAAACATGAAACATTGGAGTTG
TCCTCCTTCTTTTGGTCATGATAACTGCCTTTGTTGGTTATGTCTTACCATGAGGCCAAA
TGTCCTTCTGGGGGGCCACGGTCATCACTAA
>Hap_4
GCCTCTGTCTAGCGGCCCAGATTCTGACAGGGTTGTTCTTAGCCATGCACTACACCTCTG
ACATCGCAACCGCCTTCTCTTCTGTTGCCCACATTTGTCGTGACGTAAACTACGGATGAC
TGATTCGAAGTATGCACGCAAATGGAGCATCTTTTTTCTTTATTTGTATTTACGCCCACA
TTGGGCGAGGGCTCTATTATGGCTCCTATCTCTACAAGGAAACATGAAACATTGGAGTTG
TCCTCCTTCTTTTGGTCATGATAACTGCCTTTGTTGGTTATGTCTTACCATGAGGCCAAA
TGTCCTTCTGGGGGGCCACGGTCATCACTAA
>Hap_5
GCCTCTGTCTAGCGGCCCAGATTCTGACAGGGTTGTTCTTAGCCATGCACTACACCTCTG
ACATCGCAACCGCCTTCTCTTCTGTTGCCCACATTTGTCGTGACGTAAACTACGGATGAC
TGATTCGAAGTATGCACGCAAATGGAGCATCTTTTTTCTTTATTTGTATTTACGCCCACA
TTGGGCGAGGGCTCTATTATGGCTCCTATCTCTACAAGGAAACATGAAACATTGGAGTTG
TCCTCCTTCTTTTGGTCATGATAACTGCCTTTGTTGGTTATGTCTTACCATGAGGCCAAA
TGTCCTTCTGGGGGGCCACAGTCATCACTAA
>Hap_6
GCCTCTGTCTAGCGGCCCAGATTCTGACAGGGTTGTTCTTAGCCATGCACTACACCTCTG
ACATCGCAACCGCCTTCTCTTCTGTTGCCCACATTTGTCGTGACGTAAACTACGGATGAC
TGATTCGAAGTATGCACGCAAATGGAGCATCTTTTTTCTTTATTTGTATTTACGCCCACA
TTGGGCGAGGGCTCTATTATGGCTCCTATCTCTACAAGGAAACATGAAACATTGGAGTTG
TCCTCCTTCTTCTGGTCATGATAACTGCCTTTGTTGGTTATGTCTTACCATGAGGCCAAA
TGTCCTTCTGGGGGGCCACGGTCATCACTAA
>Hap_7
GCCTCTGTCTAGCGGCCCAGATTCTGACAGGGTTGTTCTTAGCCATGCACTACACCTCTG
ACATCGCAACCGCCTTCTCTTCTGTTGCCCACATTTGTCGTGACGTAAACTACGGATGAC
TGATTCGAAGTATGCACGCAAATGGAGCATCTTTTTTCTTTATTTGTATTTACGCCCACA
TTGGGCGAGGGCTCTATTATGGCTCCTATCTCTACAAGGAAACGTGAAACATTGGAGTTG
TCCTCCTTCTTTTGGTCATGATAACTGCCTTTGTTGGTTATGTCTTACCATGAGGCCAAA
TGTCCTTCTGGGGGGCCACGGTCATCACTAA
>Hap_8
GCCTCTGTCTAGCGGCCCAAATTCTGACAGGGTTGTTCTTAGCCATGCACTACACCTCTG
ACATCGCAACCGCCTTCTCTTCTGTTGCCCACATTTGTCGTGACGTAAACTACGGATGAC
TGATTCGAAGTATGCACGCAAATGGAGCATCTTTTTTCTTTATTTGTATTTACGCCCACA
TTGGGCGAGGGCTCTATTATGGCTCCTATCTCTACAAGGAAACATGAAACATTGGAGTTG
TCCTCCTTCTTTTGGTCATGATAACTGCCTTTGTTGGTTATGTCTTACCATGAGGCCAAA
TGTCCTTCTGGGGGGCCACGGTCATCACTAA
>Hap_9
GCCTCTGTCTAGCGGCCCAGATTCTGACAGGGTTGTTCTTAGCCATGCACTACACCTCTG
ACATCGCAACCGCCTTCTCTTCTGTTGCCCACATTTGTCGTGACGTAAACTACGGATGAC
TGATTCGAAGTATGCACGCAAATGGAGCATCTTTTTTCTTTATTTGTATTTACGCCCACA
TTGGGCGAGGGCTCTATTATGGCTCCTATCTCTACAAGGAAACATGAAACATTGGAGTTG
TCCTCCTCCTTTTGGTCATGATAACTGCCTTTGTTGGTTATGTCTTACCATGAGGCCAAA
TGTCCTTCTGGGGGGCCACGGTCATCACTAA
>Hap_10
GCCTCTGTCTAGCGGCCCAGATTCTGACAGGGTTGTTCCTAGCCATGCACTACACCTCTG
ACATCGCAACCGCCTTCTCTTCTGTTGCCCACATTTGTCGTGACGTAAACTACGGATGAT
TGATTCGAAGTATGCACGCAAATGGGGCATCTTTTTTCTTTATTTGTATTTACGCCCACA
TTGGGCGAGGGCTCTATTATGGCTCCTATCTCTACAAGGAAACATGAAACATTGGAGTTG
TCCTCCTTCTTTTGGTCATGATAACTGCCTTTGTTGGTTATGTCTTACCATGAGGCCAAA
TGTCCTTCTGGGGGGCCACGGTCATCACTAA
>Hap_11
GCCTCTGTCTAGCGGCCCAGATTCTGACAGGGTTGTTCTTAGCCATGCACTACACCTCTG
ACATCGCAACCGCCTTCTCTTCTGTTGCCCACATTTGTCGTGACGTAAACTACGGATGAC
TGATTCGAAGTATGCACGCAAATGGAGCATCTTTTTTCTTTATTTGTATTTACGCCCACA
TTGGGCGAGGGCTCTATTATGGCTCCTATCTCTACAAGGAAACATGAAACATTGGAGTTG
TCCTCCTTCTTTTGGTCATGATAACTGCCTTTGTTGGTTATGTCTTACCATGGGGCCAAA
TGTCCTTCTGGGGGGCCACGGTCATCACTAA
>Hap_12
GCCTCTGTCTAGCGGCCCAGATTCTGACAGGGTTGTTCTTAGCCATGCACTACACCTCTG
ACATTGCAACCGCCTTCTCTTCTGTTGCCCACATTTGTCGTGACGTAAACTACGGATGAC
TGATTCGAAGTATGCACGCAAATGGGGCATCTTTTTTCTTTATTTGTATTTACGCCCACA
TTGGGCGAGGGCTCTATTATGGCTCCTATCTCTACAAGGAAACATGAAACATTGGAGTTG
TCCTCCTTCTTTTGGTCATGATAACTGCCTTTGTTGGTTATGTCTTACCATGAGGCCAAA
TGTCCTTCTGGGGGGCCACAGTCATCACTAA
>Hap_13
GCCTCTGTCTAGCGGCCCAGATTCTGACAGGGTTGTTCTTAGCCATGCACTACACCTCTG
ACATCGCAACCGCCTTCTCTTCTGTTGCCCACATTTGTCGTGACGTAAACTACGGATGAC
TGATTCGAAGTATGCATGCAAATGGAGCATCTTTTTTCTTTATTTGTATTTACGCCCACA
TTGGGCGAGGGCTCTATTATGGCTCCTATCTCTACAAGGAAACATGAAACATTGGAGTTG
TCCTCCTTCTTTTGGTCATGATAACTGCCTTTGTTGGTTATGTCTTACCATGAGGCCAAA
TGTCCTTCTGGGGGGCCACGGTCATCACTAA
>Hap_14
GCCTCTGTCTAGCGGCCCAGATTCTGACAGGGTTGTTCTTAGCCATGCACTACACCTCTG
ACATCGCAACCGCCTTCTCTTCTGTTGCCCACATTTGTCGTGACGTAAACTACGGATGAC
TGATTCGAAGTATGCACGCAAATGGAGCATCTTTTTTCTTTATTTGTATTTACGCCCACA
TTGGGCGAGGGCTCTATTATGGCTCCTATCTCTACAAGGAAACATGAAACATTGGAGTTG
TCCTCCTTCTTTTGGTCATGATAACTGCCTTTGTTGGTTATGTCTTACCATGAGGCCAAA
TGTCCTTCTGAGGGGCCACGGTCATCACTAA
>Hap_15
GCCTCTGTCTAGCGGCCCAGATTCTGACAGGGTTGTTCTTAGCCATGCACTACACCTCTG
ACATCGCAACCGCCTTCTCTTCTGTTGCCCACATTTGTCGTGACGTAAACTACGGATGAC
TGATTCGAAGTATGCACGCAAATGGAGCATCTTTTTTCTTTATTTGTATTTATGCCCACA
TTGGGCGAGGGCTCTATTATGGCTCCTATCTCTACAAGGAAACATGAAACATTGGAGTTG
TCCTCCTTCTTTTGGTCATGATAACTGCCTTTGTTGGTTATGTCTTACCATGAGGCCAAA
TGTCCTTCTGGGGGGCCACGGTCATCACTAA
>Hap_16
GCCTCTGTCTAGCGGCCCAGATTCTGACAGGGTTGTTCTTAGCCATGCACTACACCTCTG
ACATCGCAACCGCCTTCTCTTCTGTTGCCCACATTTGTCGTGACGTAAACTACGGATGAC
TGATTCGAAGTATGCACGCAAATGGAGCATCTTTTTTCTTTATTTGTATTTACGCCCACA
TTGGGCGAGGGCTTTATTATGGCTCCTATCTCTACAAGGAAACATGAAACATTGGAGTTG
TCCTCCTTCTTTTGGTCATGATAACTGCCTTTGTTGGTTATGTCTTACCATGAGGCCAAA
TGTCCTTCTGGGGGGCCACGGTCATCACTAA
>Hap_17
GCCTCTGTCTAGCGGCCCAGATTCTGACAGGGTTGTTCTTAGCCATGCACTACACCTCTG
ACATCGCAACCGCCTTCTCTTCTGTTGCCCACATTTGTCGTGACGTAAACTACGGATGAC
TGATTCGAAGTATGCACGCAAATGGAGCATCTTTTTTCTTTATTTGTATTTACGCCCACA
TTGGGCGGGGGCTCTATTATGGCTCCTATCTCTACAAGGAAACATGAAACATTGGAGTTG
TCCTCCTTCTTTTGGTCATGATAACTGCCTTTGTTGGTTATGTCTTACCATGAGGCCAAA
TGTCCTTCTGGGGGGCCACGGTCATCACTAA
>Hap_18
GCCTCTGTCTAGCGGCCCAGATTCTGACAGGGTTGTTCTTAGCCATGCACTACACCTCTG
ACATCGCAACCGCCTTCTCTTCTGTTGCCCACATTTGTCGTGACGTGAACTACGGATGAC
TGATTCGAAGTATGCACGCAAATGGGGCATCTTTTTTCTTTATTTGTATTTACGCCCACA
TTGGGCGAGGGCTCTATTATGGCTCCTATCTCTACAAGGAGACATGAAACATTGGAGTTG
TCCTCCTTCTTTTGGTCATGATAACTGCCTTTGTTGGTTATGTCTTACCATGAGGCCAAA
TGTCCTTCTGGGGGGCCACGGTCATCACTAA
>Hap_19
GCCTCTGTCTAGCGGCCCAGATTCTGACAGGGTTGTTCTTAGCCATGCACTACACCTCTG
ACATCGCAACCGCCTTCTCTTCTGTTGCCCACATTTGTCGTGACGTAAACTACGGATGAC
TGATTCGAAGTATGCACGCAAATGGGGCATCTTTTTTCTTTATTTGTATTTACGCCCACA
TTGGGCGAGGGCTCTATTATGGCTCCTATCTCTACAAGGAAACATGAAACATTGGAGTTG
TCCTCCTTCTTTTGGTCATGATAACTGCCTTTGTTGGTTATGTCTTACCATGAGGCCAAA
TGTCCTTCTGGGGGGCCACGGTCATCACTAA
>Hap_20
GCCTCTGTCTAGCGGCCCAGATTCTGACAGGGTTGTTCTTAGCCATGCACTACACCTCTG
ACATTGCAACCGCCTTCTCTTCTGTTGCCCACATTTGTCGTGACGTAAACTACGGATGAC
TGATTCGAAGTATGCACGCAAATGGAGCATCTTTTTTCTTTATTTGTATTTACGCCCACA
TTGGGCGAGGGCTCTATTATGGCTCCTATCTCTACAAGGAAACATGAAACATTGGAGTTG
TCCTCCTTCTTTTGGTCATGATAACTGCCTTTGTTGGTTATGTCTTACCATGAGGCCAAA
TGTCCTTCTGGGGGGCCACGGTCATCACTAA
>Hap_21
GCCTCTGTCTAGCGGCCCAGATTTTGACAGGGTTGTTCTTAGCCATGCACTACACCTCTG
ACATCGCAACCGCCTTCTCTTCTGTTGCCCACATTTGTCGTGACGTAAACTACGGATGAC
TGATTCGAAGTATGCACGCAAATGGAGCATCTTTTTTCTTTATTTGTATTTACGCCCACA
TTGGGCGAGGGCTCTATTATGGCTCCTATCTCTACAAGGAAACATGAAACATTGGAGTTG
TCCTCCTTCTTTTGGTCATGATAACTGCCTTTGTTGGTTATGTCTTACCATGAGGCCAAA
TGTCCTTCTGGGGGGCCACGGTCATCACTAA
>Hap_22
GCCTCTGTCTAGCGGCCCAGATTCTGACAGGGTTGTTCTTAGCCATGCACTACACCTCTG
ACATCGCAACCGCCTTCTCTTCTGTTGCCCACATTTGTCGTGACGTAAACTACGGATGAC
TCATTCGAAGTATGCACGCGAATGGAGCATCTTTTTTCTTTATTTGTATTTACGCCCACA
TTGGGCGAGGGCTCTATTATGGCTCCTATCTCTACAAGGAAACATGAAACATTGGAGTTG
TCCTCCTTCTTTTGGTCATGATAACTGCCTTTGTTGGTTATGTCTTACCATGAGGCCAAA
TGTCCTTCTGGGGGGCCACGGTCATCACTAA
>Hap_23
GCCTCTGTCTAGCGGCCCAGATTCTGACAGGGTTGTTCTTAGCCATGCACTACACCTCTG
ACATCGCAACCGCCTTCTCTTCTGTCGCCCACATTTGTCGTGACGTAAACTACGGATGAC
TGATTCGAAGTATGCACGCAAATGGAGCATCTTTTTTCTTTATTTGTATTTACGCCCACA
TTGGGCGAGGGCTCTATTATGGCTCCTATCTCTACAAGGAAACATGAAACATTGGAGTTG
TCCTCCTTCTTTTGGTCATGATAACTGCCTTTGTTGGTTATGTCTTACCATGAGGCCAAA
TGTCCTTCTGGGGGGCCACGGTCATCACTAA
>Hap_24
GCCTCTGTCTAGCGGCCCAGATTCTAACAGGGTTGTTCTTAGCCATGCACTACACCTCTG
ACATCGCAACCGCCTTCTCTTCTGTTGCCCACATTTGTCGTGACGTAAACTACGGATGAC
TGATTCGAAGTATGCACGCAAATGGAGCATCTTTTTTCTTTATTTGTATTTACGCCCACA
TTGGGCGAGGGCTCTATTATGGCTCCTATCTCTACAAGGAAACATGAAACATTGGAGTTG
TCCTCCTTCTTTTGGTCATGATAACTGCCTTTGTTGGTTATGTCTTACCATGAGGCCAAA
TGTCCTTCTGGGGGGCCACGGTCATCACTAA
>Hap_25
GCCTCTGTCTAGCGGCCCAGATTCTGACAGGGTTGTTCTTAGCCATGCACTACACCTCTG
ACATCGCAACCGCCTTCTCTTCTGTTGCCCACATTTGTCGTGATGTAAACTACGGATGAC
TGATTCGAAGTATGCACGCAAATGGAGCATCTTTTTTCTTTATTTGTATTTACGCCCACA
TTGGGCGAGGGCTCTATTATGGCTCCTATCTCTACAAGGAAACATGAAACATTGGAGTTG
TCCTCCTTCTTTTGGTCATGATAACTGCCTTTGTTGGTTATGTCTTACCATGAGGCCAAA
TGTCCTTCTGGGGGGCCACGGTCATCACTAA
>Hap_26
GCCTCTGTCTAGCGGCCCAGATTCTGACAGGGTTGTTCTTAGCCATGCACTACACCTCTG
ACATCGCAACCGCTTTCTCTTCTGTTGCCCACATTTGTCGTGACGTAAACTACGGATGAC
TGATTCGAAGTATGCACGCAAATGGAGCATCTTTTTTCTTTATTTGTATTTACGCCCACA
TTGGGCGAGGGCTCTATTATGGCTCCTATCTCTACAAGGAAACATGAAACATTGGAGTTG
TCCTCCTTCTTTTGGTCATGATAACTGCCTTTGTTGGTTATGTCTTACCATGAGGCCAAA
TGTCCTTCTGGGGGGCCACGGTCATCACTAA
>Hap_27
GCCTCTGTCTAGCGGCCCAGATTCTGACAGGGTTGTTCTTAGCCATGCACTACACCTCTG
ACATCGCAACCGCCTTCTCTTCTGTTGCCCACATTTGTCGTGACGTAAACTACGGATGAC
TGATCCGAAGTATGCACGCAAATGGAGCATCTTTTTTCTTTATTTGTATTTACGCCCACA
TTGGGCGAGGGCTCTATTATGGCTCCTATCTCTACAAGGAAACGTGAAACATTGGAGTTG
TCCTCCTTCTTTTGGTCATGATAACTGCCTTTGTTGGTTATGTCTTACCATGAGGCCAAA
TGTCCTTCTGGGGGGCCACGGTCATCACTAA
>Hap_28
GCCTCTGTCTAGCGGCCCAGATTCTGACAGGGTTGTTCTTAGCCATGCACTACACCTCTG
ACATCGCAACCGCCTTCTCTTCTGTTGCCCACATTTGTCGTGACGTAAACTACGGATGAC
TGATTCGAAGTATGCACGCAAATGGAGCATCTTTTTTCTTTATTTGTATTTATGCCCACA
TTGGGCGAGGGCTCTATTATGGTTCCTATCTCTACAAGGAAACATGAAACATTGGAGTTG
TCCTCCTTCTTTTGGTCATGATAACTGCCTTTGTTGGTTATGTCTTACCATGAGGCCAAA
TGTCCTTCTGGGGAGCCACGGTCATCACTAA
>Hap_29
GCCTCTGTCTAGCGGCCCAGATTCTGACAGGGTTGTTCTTAGCCATGCACTACACCTCTG
ACATCGCAACCGCCTTTTCTTCTGTTGCCCACATTTGTCGTGACGTAAACTACGGATGAC
TGATTCGAAGTATGCACGCAAATGGAGCATCTTTTTTCTTTATTTGTATTTACGCCCACA
TTGGGCGAGGGCTCTATTATGGCTCCTATCTCTACAAGGAAACGTGAAACATTGGAGTTG
TCCTCCTTCTTTTGGTCATGATAACTGCCTTTGTTGGTTATGTCTTACCATGAGGCCAAA
TGTCCTTCTGGGGGGCCACGGTCATCACTAA
>Hap_30
GGCTCTGTCTAGCGGCCCAGATTCTGACAGGGTTGTTCTTAGCCATGCACTACACCTCTG
ACATCGCAACCGCCTTCTCTTCTGTTGCCCACATTTGTCGTGACGTAAACTACGGATGAC
TGATTCGGAGTATGCACGCAAATGGAGCATCTTTTTTCTTTATTTGTATTTACGCCCACA
TTGGGCGAGGGCTCTATTATGGCTCCTATCTCTACAAGGAAACATGAAACATTGGAGTTG
TCCTCCTTCTTTTGGTCATGATAACTGCCTTTGTTGGTTATGTCTTACCATGAGGCCAAA
TGTCCTTCTGGGGGGCCACGGTCATCACTAA
>Hap_31
GCCTCTGTCTAGCGGCCCAGATTCTGACAGGGTTGTTCTTAGCCATGCACTACACCTCTG
ACATCGCAACCGCCTTCTCTTCTGTTGCCCACATTTGTCGTGACGTAAACTACGGATGAC
TGATTCGAAGTATGCACGCAAATGGAGCATCTTTTTTCTTTATTTGTATTTACGCCCACA
TTGGGCGAGGGCTCTATTATGGCTCCTATCTCTACAAGGAAACATGAAACATTGGAGTTG
TCCTCCTTCTTTTGGTCATGATAACTGCCTTTGTTGGTTATGTCTTACCGTGAGGCCAAA
TGTCCTTCTGGGGGGCCACGGTCATCACTAA
>Hap_32
GCCTCTGTCTAGCGGCCCAGATTCTGACAGGGTTGTTCTTAGCCATGCACTACACCTCTG
ACATCGCAACCGCCTTCTCTTCTGTTGCCCACATTTGTCGTGACGTAAACTACGGATGAC
TCATTCGAAGTATGCACGCAAATGGAGCATCTTTTTTCTTTATTTGTATTTACGCCCACA
TTGGGCGAGGGCTCTATTATGGCTCCTATCTCTACAAGGAAACATGAAACATTGGAGTTG
TCCTCCTTCTTTTGGTCATGATAACTGCCTTTGTTGGTTATGTCTTACCATGAGGCCAAA
TGTCCTTCTGGGGGGCCACGGTCATCACTAA
>Hap_33
GCCTCTGTCTAGCGGCCCAGATTCTGACAGGGTTGTTCTTAGCCATGCACTACACCTCTG
ACATCGCAACCGCCTTCTCTTCTGTTGCCCACATTTGTCGTGACGTAAACTACGGATGAC
TGATTCGAAGTATGCACGCAAATGGAGCATCTTTTTTCTTTATTTGCATTTACGCCCACA
TTGGGCGAGGGCTCTATTATGGCTCCTATCTCTACAAGGAAACATGAAACATTGGAGTTG
TCCTCCTTCTTTTGGTCATGATAACTGCCTTTGTTGGTTATGTCTTACCATGAGGCCAAA
TGTCCTTCTGGGGGGCCACGGTCATCACTAA
>Hap_34
GCCTCTGTCTAGCGGCCCAGATTCTGACAGGGTTTTTCTTAGCCATGCACTACACCTCTG
ACATCGCAACCGCCTTCTCTTCTGTTGCCCACATTTGTCGTGACGTAAACTACGGATGAC
TGATTCGAAGTATGCACGCAAATGGAGCATCTTTTTTCTTTATTTGTATTTACGCCCACA
TTGGGCGAGGGCTCTATTATGGCTCCTATCTCTACAAGGAAACATGAAACATTGGAGTTG
TCCTCCTTCTTTTGGTCATGATAACTGCCTTTGTTGGTTATGTCTTACCATGAGGCCAAA
TGTCCTTCTGGGGGGCCACGGTCATCACTAA
>Hap_35
GCCTCTGTCTAGCGGCCCAGATTCTGACAGGGTTGTTCTTAGCCATGCACTACACCTCTG
ACATCGCAACCGCCTTCTCTTCTGTTGCCCACATTTGTCGTGACGTAAACTACGGATGAC
TGATTCGAAGTATGCACGCAAACGGAGCATCTTTTTTCTTTATTTGTATTTACGCCCACA
TTGGGCGAGGGCTCTATTATGGCTCCTATCTCTACAAGGAAACATGAAACATTGGAGTTG
TCCTCCTTCTTTTGGTCATGATAACTGCCTTTGTTGGTTATGTCTTACCATGAGGCCAAA
TGTCCTTCTGGGGGGCCACGGTCATCACTAA
>Hap_36
GCCTCTGTCTAGCGGCCCAGATTCTGACAGGGTTGTCTTAAGCCATGCACTACACCTCTG
ACATCGCAACCGCCTTCTCTTCTGTTGCCCACATTTGTCGTGACGTAAACTACGGATGAC
TGATCCGAAGTATGCACGCAAATGGAGCATCTTTTTTCTTTATTTGTATTTACGCCCACA
TTGGGCGAGGGCTCTATTATGGCTCCTATCTCTACAAGGAAACATGAAACATTGGAGTTG
TCCTCCTTCTTTTGGTCATGATAACTGCCTTTGTTGGTTATGTCTTACCATGAGGCCAAA
TGTCCTTCTGGGGGGCCACGGTCATCACTAA
>Hap_37
GCCTCTGTCTAGCGGCCCAGATTCTGACAGGGTTTTCCTTAGCCATGCACTACACCTCTG
ACATCGCAACCGCCTTCTCTTCTGTTGCCCACATTTGTCGTGACGTAAACTACGGATGAC
TGATTCGAAGTATGCACGCAAATGGAGCATCTTTTTTCTTTATTTGTATTTACGCCCACA
TTGGGCGAGGGCTCTATTATGGCTCCTATCTCTACAAGGAAACATGAAACATTGGAGTTG
TCCTCCTTCTTTTGGTCATGATAACTGCCTTTGTTGGTTATGTCTTACCATGAGGCCAAA
TGTCCTTCTGGGGGGCCACGGTCATCACTAA
>Hap_38
GCCTCTGTCTAGCGGCCCAGATTCTGACAGGGTTGTTCTTAGCCATGCACTACACCTCTG
ACATCGCAACCGCCTTCTCTTCTGTTGCCCACATTTGTCGTGACGTAAACTACGGATGAC
TGATTCGAAGTATGCACGCAAATGGAGCATCTTTTTTCTTTATTTGTATTTACGCCCACA
TTGGGCGAGGGCTCTATTATGGCTCCTATCTCTACAAGGAAACATGAAACATTGGAGTTG
TCCTCCTTCTTTTGGTCATGATGACTGCCTTTGTTGGTTATGTCTTACCATGAGGCCAAA
TGTCCTTCTGGGGGGCCACGGTCATCACTAA
>Hap_39
GCCTCTGTCTAGCGGCCCAGATTCTGACAGGGTTGTTCTTAGCCATGCACTACACCTCTG
ACATCGCAACCGCCTTCTCTTCTGTTGCCCACATTTGTCGTGACGTAAACTACGGGTGAC
TGATTCGAAGTATGCACGCAAATGGAGCATCTTTTTTCTTTATTTGTATTTACGCCCACA
TTGGGCGGGGGCTCTATTATGGCTCCTATCTCTACAAGGAAACATGAAACATTGGAGTTG
TCCTCCTTCTTTTGGTCATGATAACTGCCTTTGTTGGTTATGTCTTACCATGAGGCCAAA
TGTCCTTCTGGGGGGCCACGGTCATCACTAA
>Hap_40
GCCTCTGTCTAGCAGCCCAGATTCTGACAGGGTTGTTCTTAGCCATGCACTACACCTCTG
ACATCGCAACCGCCTTCTCTTCTGTTGCCCACATTTGTCGTGACGTAAACTACGGATGAC
TGATTCGAAGTATGCACGCAAATGGAGCATCTTTTTTCTTTATTTGTATTTACGCCCACA
TTGGGCGAGGGCTCTATTATGGCTCCTATCTCTACAAGGAAACATGAAACATTGGAGTTG
TCCTCCTTCTTTTGGTCATGATAACTGCCTTTGTTGGTTATGTCTTACCATGAGGCCAAA
TGTCCTTCTGGGGGGCCACGGTCATCACTAA
>Hap_41
GCCTCTGTCTAGCGGCCCAGATTCTGACAGGGTTGTTCTTAGCCATGCACTACACCTCTG
ACATCGCAACCGCCTTCTCTTCTGTTGCCCACATTTGTCGTGACGTAAACTACGGATGAC
TGATTCGAAGTATGCACGCAAATGGAGCATCTTTTTTCTTTATTTGTATTTACGCCCACA
TTGGGCGAGGGCTCTATTATGGTTCCTATCTCTACAAGGAAACATGAAACATTGGAGTTG
TCCTCCTTCTTTTGGTCATGATAACTGCCTTTGTTGGTTATGTCCTACCATGAGGCCAAA
TGTCCTTCTGGGGGGCCACGGTCATCACTAA
>Hap_42
GCCTCTGTCTAGCGGCCCAGATTCTGACAGGGTTGTTCTTAGCCATGCACTACACCTCTG
ACATCGCAACCGCCTTCTCTTCTGTTGCCCACATTTGTCGTGACGTAAACTACGGATGAC
TGATTCGAAGTATGCACGCAAATGGAGCATCTTTCTTCTTTATTTGTATTTACGCCCACA
TTGGGCGAGGGCTCTATTATGGCTCCTATCTCTACAAGGAAACATGAAACATTGGAGTTG
TCCTCCTTCTTTTGGTCATGATAACTGCCTTTGTTGGTTATGTCTTACCATGAGGCCAAA
TGTCCTTCTGGGGGGCCACGGTCATCACTAA
>Hap_43
GCCTCTGTCTAGCGGCCCAGATTCTGACAGGGTTGTTCTTAGCCATGCACTACACCTCTG
ACATCGCAACCGCCTTCTCTTCTGTTGCCCACATTTGTCGTGACGTAAACTACGGATGAC
TGATTCGAAGTATGCACGCAAATGGAGCATCTTTTTTCTTTATTTGTATTTACGCCCACA
TTGGGCAAGGGCTCTATTATGGCTCCTATCTCTACAAGGAAACATGAAACATTGGAGTTG
TCCTCCTTCTTTTGGTCATGATAACTGCCTTTGTTGGTTATGTCTTACCATGAGGCCAAA
TGTCCTTCTGGGGGGCCACGGTCATCACTAA
